# Supplementary material for: Ectopic Expression of PsnNAC090 Enhances Salt and Osmotic Tolerance in Transgenic Tobacco
Source: Int J Mol Sci. 2023 May 19;24(10):8985. doi: 10.3390/ijms24108985 (PMC10218818; doi:10.3390/ijms24108985)
Supplement: Supplementary file 1 [file ijms-24-08985-s001.zip › Table S1.xlsx]

## Sheet: Sheet1
Transcriptome data of 289 NAC family members
Gene Name	W1 FPKM	W2 FPKM	W3 FPKM	W4 FPKM	A1 FPKM	A2 FPKM	A3 FPKM	A4 FPKM	B1 FPKM	B2 FPKM	B3 FPKM	B4 FPKM	C1 FPKM	C2 FPKM	C3 FPKM	C4 FPKM
Potri.001G061200.1|PACid:27047332	192.29	201.72	164.26	163.27	360.31	330.4	214.43	314.9	305.73	227.31	213.81	226.31	254.21	296.76	326.13	315.3
Potri.001G061200.2|PACid:27047335	6.43	11.16	8.9	3.93	8.82	10.76	6.65	15.08	5.58	7.64	8.43	5.37	6.9	7.82	11.15	15.05
Potri.001G061200.3|PACid:27047336	0	0	0	0	0	0	0	0	0	0	0	0	0	0	0	0
Potri.001G061200.4|PACid:27047333	0	0	0	0	2.63	0	1.57	0	0	0	0	0	0	0	0	0
Potri.001G061200.5|PACid:27047334	0	3.7	4.53	7.84	6.86	1.82	1.1	12.8	4.86	0	3.85	4.61	1.24	0	4.45	15.05
Potri.001G080900.1|PACid:27046192	0.12	0.21	0.49	0.14	0.75	2.13	1.25	0.55	1.38	0.96	0.77	1.84	1.22	1.4	2.1	0.96
Potri.001G120000.1|PACid:27046672	0.24	0.07	0.08	0.09	0.04	0.04	0.12	0.36	0.27	0.48	0.3	0.69	0.04	0.17	0	0.09
Potri.001G120000.2|PACid:27046673	0	0.07	0.08	0.09	0.04	0.04	0.12	0	0	0	0.3	0	0.04	0.17	0	0.09
Potri.001G144400.1|PACid:27044961	2.61	1.69	3.19	0	1.55	2.36	0	3.18	2.44	1.75	1.64	1.25	2.27	3.75	1.91	3.47
Potri.001G144400.2|PACid:27044962	0	0	0	0	0	0	0	0	0	0	0	0	0	0	0	0
Potri.001G144400.3|PACid:27044964	0	0	0	0.07	0	0	0	0	0	0	0	0	0	0	0	0
Potri.001G144400.4|PACid:27044963	0.78	2.87	1.36	2.12	1.59	2.84	3.34	0.48	0.07	2.27	0	2.72	2.09	0	1.62	2.07
Potri.001G206900.1|PACid:27045883	5.22	2.15	4.02	6.34	5.14	5.45	4.42	4.13	4.34	5.07	7.16	6.45	2.4	7.27	2.69	7.34
Potri.001G218800.1|PACid:27042544	2.35	4.68	2.11	2.69	1.26	2.02	6.68	1.24	2.08	0.97	0.93	0.92	0.54	1.15	1.85	0.69
Potri.001G220500.1|PACid:27047932	0.07	0	0	0	0	0	0	0	0	0	0	0	0	0	0	0
Potri.001G220500.2|PACid:27047933	0	0	0	0	0	0	0	0	0	0	0	0	0	0	0	0
Potri.001G256600.1|PACid:27041519	0	0	0	0	0	0	0	0	0	0	0	0	0	0	0	0
Potri.001G325100.1|PACid:27043451	18.21	23.52	14.87	12.04	169.12	119.88	102.39	95.68	79.19	65.13	49.77	42.62	77.82	65.23	80.66	68.93
Potri.001G343800.1|PACid:27044277	0.21	0	0	0	0.84	1.02	0.31	0	0.96	0	0	0	0	0	0.27	0.27
Potri.001G343800.2|PACid:27044278	0	2.14	0.87	1.31	2	0.14	0	0	0	0	0.99	0	1.81	1.12	0	1.1
Potri.001G343800.3|PACid:27044279	1.13	0.04	0	0	0	1.25	3.15	2.73	0	1.5	0	0.89	0	0	1.64	0.05
Potri.001G396300.1|PACid:27045405	0	0	0.36	0.1	0	0	0.05	0	0	0	0	0.05	0	0	0	0.1
Potri.001G396400.1|PACid:27048714	0	0	0	0.1	0	0	0.05	0	0	0	0	0.05	0	0	0	0
Potri.001G404100.1|PACid:27041070	4.54	5.52	7.09	12.41	947.17	852.96	745.53	970.67	902.41	866.83	680.82	868.11	695.24	728.93	921.41	615.5
Potri.001G404400.1|PACid:27046194	0.8	1.31	0.48	2.19	1.7	1.77	2.28	2.49	5	2.58	1.59	4.24	2.71	2.14	4.16	2.49
Potri.001G448400.1|PACid:27041362	21.25	22.17	27.7	21.81	13.53	10.94	7.24	9.49	9.52	5.44	5.05	6.81	5.32	6.5	4.02	4.28
Potri.001G452700.1|PACid:27040670	4.53	4.5	3.96	4.96	5.31	5.7	4.73	5.94	3.74	5.49	5.42	4.84	5.06	3.71	4.64	3.76
Potri.001G452700.2|PACid:27040671	4.53	4.5	3.96	4.96	5.31	5.7	4.73	5.94	3.74	5.49	5.42	4.84	5.06	3.71	4.64	3.76
Potri.002G005800.1|PACid:27021494	0	0	0	0	0.07	0	0.36	0	0	0.07	0	0	0	0.15	0	0
Potri.002G037100.1|PACid:27021886	1.09	0.42	1.38	1.7	1.83	0	0.97	0	2.04	2.39	2.79	2.04	1.66	0.96	3.62	2.37
Potri.002G037100.2|PACid:27021887	1.46	1.1	0	0	0	1.82	0.69	2.73	0.13	0	0	0.58	0.11	1.43	0	0
Potri.002G057200.1|PACid:27023260	1.56	0.92	0.71	0.49	0.72	0.48	1.16	0.24	1.19	0.7	0.8	0.6	0.54	0.74	0.91	0.47
Potri.002G061300.1|PACid:27023006	5.24	5.77	7.98	4.39	16.23	21.19	21.56	12.33	13.38	11.94	13.78	15.1	16.01	13.19	17.63	15.91
Potri.002G061300.2|PACid:27023007	24.56	23.01	19.39	23.16	52.7	54.86	48.28	51.13	37.56	43.28	36.1	35.94	33.72	33.29	44.14	37.07
Potri.002G061300.3|PACid:27023008	0	0	0.22	0	0	0	0.28	0.62	0	0	0.25	0	0	0.28	0	0
Potri.002G061300.4|PACid:27023009	0.87	0	0	0	0	0.39	0.69	2.5	0	0	0	0	0	0	0.54	0
Potri.002G081000.1|PACid:27022524	137.49	173.88	141.57	126.33	1541.42	1702.34	1207.98	1713.22	1273.89	1281.25	984.18	1148.37	1190.41	1124.67	1436.34	1367.51
Potri.002G081000.2|PACid:27022525	2.15	3.5	3.29	2.48	20	22.09	18.15	22.42	20.35	18.94	15.47	17.61	14.84	17.17	17.5	20.52
Potri.002G081000.3|PACid:27022526	5.08	4.43	3.69	5.2	29.6	44.81	27.73	25.68	27.21	24.84	22.41	28.25	21.44	18.76	23.3	26.55
Potri.002G154000.1|PACid:27021314	0.62	0.53	0.87	0.56	0.94	1.13	1.26	0.41	0.41	0.43	1.16	0.92	0.88	0.58	0.53	0.89
Potri.002G154100.1|PACid:27021348	0	0	0	0	0	0.38	0	0.34	0	0	0	0	0	0	0	0
Potri.002G154100.2|PACid:27021349	0	0	0	0	0	0	0	0	0	0	0	0	0	0	0	0
Potri.002G154100.3|PACid:27021351	0.15	0.04	0	0.53	0	0	0	0	0.06	0.1	0.13	0	0.17	0.32	0.11	0
Potri.002G154100.4|PACid:27021350	0	0	0.1	0	0.29	0	0	0	0	0	0	0	0	0	0	0
Potri.002G154200.1|PACid:27021074	0.15	0	0	0	0.31	0.58	0.31	0.68	0.68	0.15	0.38	0	0.17	0.31	0.16	0.68
Potri.002G178700.1|PACid:27024320	1.72	1.81	0.98	1.71	0.91	0	0	0	0.84	0	0.65	0	0	0.54	0	0.92
Potri.002G178700.2|PACid:27024321	0	0	0	0	0	0.37	0.55	0.43	0	0.08	0	0.08	0.76	0	0.33	0
Potri.002G181900.1|PACid:27021915	1.33	1.68	1.8	1.93	0	2.95	1.45	2.09	0.77	0.67	2.76	0.18	0.73	1.17	1.97	1.07
Potri.002G181900.2|PACid:27021916	0	0.53	0.47	0	0.76	0	0.57	0	0	0.72	0	0	0.78	0.79	0	1.28
Potri.002G181900.3|PACid:27021917	2.84	0	0	0	0.96	0	0	0.64	1.12	0.84	0.88	0.31	1.03	0	0	0
Potri.002G182000.1|PACid:27020692	2.86	2.07	3.25	1.56	9.23	12.89	7.95	9.39	7.7	6.53	4.69	3.33	3.89	4.08	9.53	4.66
Potri.002G182000.2|PACid:27020693	2.86	2.07	3.25	1.56	9.23	12.89	7.95	9.39	7.7	6.53	4.69	3.33	3.89	4.08	9.53	4.66
Potri.002G182300.1|PACid:27022684	0.29	1.66	1.61	2.21	5.11	8.81	6.05	5.87	4.28	6.12	3.51	1.97	2.58	1.46	4.6	2.88
Potri.002G182400.1|PACid:27020447	3.87	4.28	3.52	2.98	8.88	11.22	9.54	8.31	5.22	6.67	4.78	5.31	3.71	4.37	5.74	5.69
Potri.002G182400.2|PACid:27020448	0	0	0	0	0	0	0	0	0	0	0	0	0	0	0	0
Potri.003G022800.1|PACid:26997749	0	0	0	0	0	0	0	0	0	0	0	0	0	0	0	0
Potri.003G022800.2|PACid:26997750	0	0	0.23	0.53	0.24	0.22	0.23	0.26	0	0	0	0.25	0.77	0	0	0
Potri.003G046700.1|PACid:26996565	7.23	7.67	7.99	7.4	3.71	2.45	3.6	2.52	4.26	3.53	3.96	3.74	2.62	3.65	2.7	3.85
Potri.003G046700.2|PACid:26996566	0	0	0	0	0	0	0	0	0	0	0	0	0	0	0	0
Potri.003G089800.1|PACid:26998998	0.69	2.2	0.51	0.88	4.84	4.14	1.42	3.01	1.21	1.82	2.21	0.96	2.79	2.47	2.08	2.92
Potri.003G089800.2|PACid:26998999	0	0	0.31	0	0	0.98	0	0	0	0	0	0.31	0	0	0.25	0
Potri.003G103500.1|PACid:26998156	0	0	0	0	0.2	0.09	0	0	0	0	0	0	0	0	0.31	0.11
Potri.003G113000.1|PACid:27000204	0.64	0.14	1.05	1.48	0.57	0.78	0.91	0.99	0.72	0.4	0.91	0.43	0.62	0.67	0.09	0.54
Potri.003G149400.1|PACid:26998255	0	0	0	0	0	0	0	0	0	0	0	0	0	0	0	0
Potri.003G149700.1|PACid:26997222	4.51	5.07	2.16	1.57	20.11	16.89	14.4	9.75	10.56	10.38	8.22	10.23	15.48	6.59	12.13	9.31
Potri.003G166500.1|PACid:26999154	99.8	114.88	104.04	110.04	189.41	224.87	140.47	217.58	131.5	132.43	107.36	117.4	157.57	163.02	199.08	180.91
Potri.003G166500.2|PACid:26999155	0	1.64	5.41	3.07	1.21	3.57	1.35	7.61	3.74	5.2	1.61	1.9	5.2	0	1.16	3.97
Potri.004G038000.1|PACid:26990564	8.67	7.29	8.47	6.93	7.48	8.61	7.95	7.41	5.24	8.13	4	7.15	8.27	7.04	9	7.13
Potri.004G049300.1|PACid:26989948	3.73	5.48	5.43	4.06	13.75	11.33	8.57	9.18	5.65	5.22	7.01	5.67	6.76	6.76	9.26	6.36
Potri.004G049500.1|PACid:26991332	0	0	0	0	0	0	0	0	0	0	0	0	0	0	0	0
Potri.004G081000.1|PACid:26989613	2.02	1.73	1.12	1.46	0.97	1.39	0.86	0.62	0.89	1.1	1.99	0.85	0.26	1.2	0.81	0.71
Potri.004G107200.1|PACid:26989965	0	0	0	0	0	0	0	0	0	0	0	0	0	0	0	0
Potri.004G107400.1|PACid:26991232	0	0	0	0	0	0	0	0	0	0	0	0	0	0	0	0
Potri.004G119400.1|PACid:26991221	0.21	0.7	0.81	0.7	0.42	0.19	1.03	0.68	0.69	1.19	1.28	0.87	2.69	1.47	1.31	1.61
Potri.004G181900.1|PACid:26991766	9.21	15.23	6.12	5.15	10.99	12.98	21.83	9.45	10.46	12.91	5.23	8.33	12.92	7.75	13.82	7.3
Potri.004G181900.2|PACid:26991767	0	0	0	0	0	0	0	0	0	0	0	0	0	0	0	0
Potri.004G230800.1|PACid:26991165	5.33	5.99	5.52	5.74	1.89	1.31	2.58	2.54	1.52	2.41	1.74	2.96	1.61	2.96	2.3	2.82
Potri.004G230800.2|PACid:26991164	5.33	5.99	5.52	5.74	1.89	1.31	2.58	2.54	1.52	2.41	1.74	2.96	1.61	2.96	2.3	2.82
Potri.005G058900.1|PACid:27028683	13.27	13.89	12.38	11.35	10.99	11.55	8.92	8.57	10.02	9.48	12.32	9.66	9.11	9.7	9.23	10.28
Potri.005G064100.1|PACid:27027955	1.16	0.56	2.14	1.88	1.01	0.63	0	0.37	0.55	0.96	0.83	1.58	1.08	1.19	0.88	2.58
Potri.005G069500.1|PACid:27028167	26.09	24.38	20.06	17.91	412.42	438.78	416.79	305.16	219.34	208.26	155.91	181.41	232.51	223.14	264.43	209.76
Potri.005G082700.1|PACid:27029714	0	0	0	0	0	0	0	0	0.16	0	0	0	0	0	0	0
Potri.005G098000.1|PACid:27031652	2.85	3.45	2.39	1.56	3.09	0	1.26	0.32	0.75	1.03	0.83	1.22	0.42	0.98	2.43	0.64
Potri.005G098000.2|PACid:27031653	0	0	0	1.6	0	1.87	0	0	0	0	0	0	0	0	0	0
Potri.005G098200.1|PACid:27031770	2.81	0	4.63	8.48	7.75	12.02	9.51	14.4	5.82	8.57	9.63	16.08	8.94	9.65	10.97	7.73
Potri.005G098200.2|PACid:27031771	0	0	0	0.51	0	0	0	0	0	0.87	0	0	0.45	0	0	0
Potri.005G098200.3|PACid:27031772	0.82	1.14	0	0.6	3.28	0.96	0	0	2.58	0	0	1.17	0	0	0	3.65
Potri.005G103200.1|PACid:27028360	1.08	3.09	1.08	2.19	3.17	3.1	1.46	0.94	1.21	2.69	2.7	2.93	2.5	3.22	3.19	2.81
Potri.005G116800.1|PACid:27031214	0.7	0.61	0.72	0	0	0.68	0.73	0.76	0.8	1.4	0.86	0	2.33	0.74	0	0.79
Potri.005G116800.2|PACid:27031216	1.46	1.9	1	1.25	0.9	0.31	0.37	0	0.74	0.09	0.84	0.4	0.41	0.68	0.85	2.52
Potri.005G116800.3|PACid:27031217	1.46	1.9	1	1.25	0.9	0.31	0.37	0	0.74	0.09	0.84	0.4	0.41	0.68	0.85	2.52
Potri.005G116800.4|PACid:27031215	0	0.18	0	0	0	0	0	0	0	0	0	0	0	0	0	0
Potri.005G180200.1|PACid:27029293	170.65	227.18	176.74	183.14	619.5	644.4	459.97	587.34	346.08	393.85	303.49	314.32	436.89	403.84	428.91	469.43
Potri.005G180200.2|PACid:27029294	0	0	0	0	0	0	0	0	0	9.34	0	0	0	0	0	0
Potri.005G200100.1|PACid:27029393	23.12	22.81	20.29	18.07	73.87	103.16	79.08	69.67	42.56	51.32	36.09	39.64	46.22	38.92	54.94	33.56
Potri.005G200100.2|PACid:27029394	0	0	0	0	0	0	0	0	0	0	0	0	0	0	0	0
Potri.005G200100.3|PACid:27029395	0	0	0	0	0	0	0	0	0	0	0	0	0	0	0	0.17
Potri.005G200100.4|PACid:27029396	0.73	0.45	0	0	0.21	0.24	0	0	0	0.25	0	0	0	0	0.25	0
Potri.005G205400.1|PACid:27028538	22.3	21.57	21.13	23.1	24.91	20.19	24.33	15.04	14.56	19.34	10.11	16.59	19.52	16.52	19.08	17.51
Potri.005G225800.1|PACid:27027433	0.31	0.81	1.15	0.71	0.85	1	0.85	1.51	2.68	0.41	1.17	0.33	0.68	1.08	0.55	0.46
Potri.005G225900.1|PACid:27030539	0	0.31	0.39	0.92	0	0	0.36	0	0.59	0	0	0.27	0	0	0.72	0.32
Potri.006G028300.1|PACid:27008398	0	0	0	0	0	0	0	0	0	0	0	0	0	0	0	0
Potri.006G028700.1|PACid:27008647	0	0	0	0	0	0	0	0	0	0	0	0	0	0	0	0
Potri.006G028900.1|PACid:27008384	0	0	0	0	0	0	0	0	0	0	0	0	0	0	0	0
Potri.006G029200.1|PACid:27005173	0	0	0	0	0	0	0	0	0	0	0	0	0	0	0	0
Potri.006G029300.1|PACid:27003485	0	0	0	0	0	0	0	0	0	0	0	0	0	0	0	0
Potri.006G029600.1|PACid:27004941	0	0	0	0	0	0	0	0	0	0	0	0	0	0	0	0
Potri.006G030600.1|PACid:27007911	0	0	0	0	0	0	0	0	0	0	0	0	0	0	0	0
Potri.006G030800.1|PACid:27007637	0	0	0	0	0	0	0	0	0	0	0	0	0	0	0	0
Potri.006G051400.1|PACid:27006393	0	0	0	0	0	0	0	0	0	0	0	0	0	0	0	0
Potri.006G129400.1|PACid:27004635	0	0.3	0	0.1	0.09	0.08	0.18	0.1	0	0.17	0.21	0.27	0.09	0.09	0.18	0.29
Potri.006G152700.1|PACid:27006443	1.64	1.07	1.44	1.94	1.05	1.68	1.77	0	1.28	0.98	1.61	1.42	0.78	1.2	1.78	0
Potri.006G152700.2|PACid:27006442	1.64	1.07	1.44	1.94	1.05	1.68	1.77	0	1.28	0.98	1.61	1.42	0.78	1.2	1.78	0
Potri.006G152700.3|PACid:27006445	0	0.54	0	0	0	0	0	2.71	0	0	0	0	0	0	0	2.74
Potri.006G152700.4|PACid:27006444	0	0.54	0	0	0	0	0	2.71	0	0	0	0	0	0	0	2.74
Potri.006G152700.5|PACid:27006441	1.64	1.07	1.44	1.94	1.05	1.68	1.77	0	1.28	0.98	1.61	1.42	0.78	1.2	1.78	0
Potri.006G152700.6|PACid:27006446	0	0	0.25	0.43	0	0.62	0	0	0.09	0.76	0	1.18	0	1.1	0	0
Potri.006G179800.1|PACid:27008410	0	0	0	0	0	0	0	0	0	0	0	0	0	0	0	0.12
Potri.006G209200.1|PACid:27007988	2.57	5.39	3.25	0.64	8.87	10.53	15.6	3.62	5.77	9.42	7.7	12.15	16.44	5.32	21.34	7.25
Potri.006G231300.1|PACid:27008186	0	0.06	0	0.08	0	0	0.07	0.08	0	0	0	0	0	0	0	0
Potri.006G277000.1|PACid:27008179	0.41	0.35	0.08	0.75	0	0.47	0	0.82	0.37	0.08	0	0.17	0	0	0	0
Potri.006G277000.2|PACid:27008180	0	0	0	0	0	0	0.18	0	0	0	0.11	0	0.1	0	0.09	0.1
Potri.007G014400.1|PACid:27014659	0	0	0	0	0	0	0	0	0	0	0	0	0	0	0	0
Potri.007G014400.2|PACid:27014662	1.9	2.99	3.61	0	3.44	1.6	2.22	0.97	0.47	1.23	0	2.4	0	1.38	1.16	2.05
Potri.007G014400.3|PACid:27014660	0	1.06	0	0	0.72	0	0	0	0	0	0	0	0.43	0	0	0
Potri.007G014400.4|PACid:27014661	1.69	0.43	0	3.28	0	1.7	0	1.92	0	0	1.39	0	1.29	0	0	0
Potri.007G065400.1|PACid:27015589	0	0.85	0.8	1.62	3.77	3.48	1.87	2.9	1.59	4.48	0	1.47	0.65	0.42	1.13	4.55
Potri.007G065400.2|PACid:27015590	5.25	3.84	11.49	9.15	26.42	31.88	24	29.23	22.5	15.88	18.99	22.76	13.22	14.57	19.29	14.85
Potri.007G066300.1|PACid:27015156	0.97	1.01	1.66	0.11	0.59	0.19	1.59	0.43	0.11	0.57	0.24	0.62	0.53	0	0.1	0
Potri.007G099400.1|PACid:27016560	8.83	9.02	8.38	10.01	147.78	154.82	134.29	129.48	53.8	64.98	59.83	65.65	71.1	56.94	90.87	77.84
Potri.007G099400.2|PACid:27016562	8.83	9.02	8.38	10.01	147.78	154.82	134.29	129.48	53.8	64.98	59.83	65.65	71.1	56.94	90.87	77.84
Potri.007G099400.3|PACid:27016561	8.83	9.02	8.38	10.01	147.78	154.82	134.29	129.48	53.8	64.98	59.83	65.65	71.1	56.94	90.87	77.84
Potri.007G105000.1|PACid:27015787	0.66	0.7	1.12	1.87	0	0.63	1.33	0.73	1.29	2.07	0.42	3.32	1.62	1.86	3.66	5.5
Potri.007G105000.2|PACid:27015788	0	0	0.27	0	3.09	0	0	0	0	0	1.15	0	0	0	0	0
Potri.007G109100.1|PACid:27016067	0	0	0	0	0	0	0	0	0	0	0	0	0	0	0	0
Potri.007G109100.2|PACid:27016068	46.77	46.14	45.61	46.85	100.2	123.17	114.32	94.35	68.49	83.24	61.61	70.45	85.21	67.25	87.47	71.76
Potri.007G109100.3|PACid:27016069	46.77	46.14	45.61	46.85	100.2	123.17	114.32	94.35	68.49	83.24	61.61	70.45	85.21	67.25	87.47	71.76
Potri.007G109100.4|PACid:27016070	1.19	0.37	0.2	0.89	4.29	4.69	3.06	4.01	1.84	3.83	1.45	2.09	2.4	2.88	1.88	1.96
Potri.007G109100.5|PACid:27016071	1.19	0.37	0.2	0.89	4.29	4.69	3.06	4.01	1.84	3.83	1.45	2.09	2.4	2.88	1.88	1.96
Potri.007G109100.6|PACid:27016073	0.92	6.14	1.57	1.73	3.38	5.83	5.81	4.42	8.69	1.13	2.58	2.07	3.31	5.93	6.12	0
Potri.007G109100.7|PACid:27016072	0	0	1.67	0	6.46	3.28	4.16	0.68	0.65	1.23	3.34	1.74	2.09	0	2.74	0.87
Potri.007G127700.1|PACid:27015122	0.12	12.92	0	0.13	0.95	3.02	0.12	0	0.26	9.8	0.44	0	1.28	2.41	1.37	0.26
Potri.007G135300.1|PACid:27016621	2.37	2.47	2.28	1.58	1	1.81	0.71	1.32	1.11	0.48	1.85	0.84	0	1.33	0.21	0.33
Potri.008G031800.1|PACid:27037642	0	0	0	0	0	0.29	0.3	0	0	0	0	0	0	0	0	0
Potri.008G031800.2|PACid:27037643	66.33	71.03	59.28	61.45	166.46	169.71	146.71	139.04	141.28	135.09	112.49	120.31	134.57	115.4	143.34	117.58
Potri.008G031800.3|PACid:27037644	0	0	0	0	0.35	0.37	0.37	0	0	0	0	0	0	0.48	0	0.92
Potri.008G080000.1|PACid:27038797	0.09	0	0.09	0	0	0.09	0.09	0	0	0	0	0	0.1	0.28	0.19	0.1
Potri.008G081500.1|PACid:27038701	0	1.39	0.42	0.48	0.43	0	0.09	0	0.48	0.41	0.85	0.63	0	0.88	0.46	0.45
Potri.008G081500.2|PACid:27038702	0.21	0	0.86	0.25	0	0.72	0	0.48	0	0.21	0	0	0.23	0	0.22	0.15
Potri.008G089000.1|PACid:27037495	2.73	4.88	5.68	9.48	67.58	69.42	56.56	86.83	49.19	57.98	44.51	73.76	39.12	34.39	57.94	37.62
Potri.008G116600.1|PACid:27036499	17.62	17.79	15.34	16.47	18.62	20.2	15.18	15	23.11	16.14	17.73	21.2	21.41	17.86	17.08	13.19
Potri.008G116600.2|PACid:27036500	0	0	0	0	4.75	0	3.65	7.32	0.09	4.99	9.36	1.35	0.69	5.87	6.85	6.97
Potri.009G019200.1|PACid:26986110	0	16.48	0	0	0	0	0	0	0	0	12.64	0	11.12	0	18.63	0
Potri.009G019200.2|PACid:26986111	29.41	16.48	31.83	31.8	49.11	69.67	79.89	46.66	34.91	28.13	12.64	40.37	11.12	26.87	18.63	30.98
Potri.009G019200.3|PACid:26986112	0	0	0	0	0	0	0	0	0	0	0	0	0	0	0	0
Potri.009G019200.4|PACid:26986113	0	0	0	0	0	0	0	0	0	0	0	0	0	0	0	0
Potri.009G019200.5|PACid:26986114	0.59	1.57	1.66	4.07	0.95	1.75	1.57	3.45	0.63	0.6	1.43	3.78	0	1.5	0.67	1.12
Potri.009G052200.1|PACid:26987016	0	0	0	0	0	0	0	0	0	0	0	0	0	0	0	0
Potri.009G052300.1|PACid:26986822	0	0	0	0	0	0	0	0	0	0	0	0	0	0	0	0.08
Potri.009G072100.1|PACid:26986351	0	0	0	0	0	0	0	0	0	0	0	0	0	0	0	0
Potri.009G141600.1|PACid:26987854	14.94	26.2	10.26	5.26	23.25	27.44	37.48	15.87	17.46	21.19	9.55	12.47	23.38	15.99	31.75	14.94
Potri.009G161300.1|PACid:26987909	0.61	1.01	0.73	0.83	1.13	1.45	0.51	1.37	0.81	1.1	2.36	1.01	0.73	1.44	0.59	0.5
Potri.010G129700.1|PACid:26980163	0	1.94	2.03	2.44	0	0	5.25	3	1.53	0	0	0.7	0	0	2.05	1.91
Potri.010G129700.2|PACid:26980164	17.3	15.35	16.72	18.75	46.76	48.37	44.04	43.91	56.7	51.69	55.32	59.37	44.63	41.94	51.72	43.3
Potri.010G129700.3|PACid:26980165	3.38	1.52	1.61	3.48	5.94	4.38	3.11	4.46	5.48	3.94	3.5	8.24	8.67	2.88	10.23	1.51
Potri.010G129700.4|PACid:26980166	0.38	0.72	0.97	0.73	1.71	0.99	1.37	1.39	0.48	2.8	1.41	1.78	1.67	1.09	1.9	0.89
Potri.010G166200.1|PACid:26981907	0.53	0.64	0.42	0.48	14.56	15.3	25.55	17.88	22.57	17.86	24	51.62	34.66	28.76	27.41	17.18
Potri.010G174600.1|PACid:26982132	0	0.08	0	0	0.7	0.09	0	0	0.11	0.19	0	0.21	0.11	0.1	0.21	0.33
Potri.010G176600.1|PACid:26979284	0	0	0	0.1	0	0.09	0	0.1	0	0	0	0	0	0	0	0
Potri.010G229700.1|PACid:26979588	28.71	31.22	26.7	27.82	24.44	27.33	26.06	30.16	32.05	26.95	25.47	27.3	30.58	24.36	26.95	29.11
Potri.010G229700.2|PACid:26979589	0	0	0	0	0.67	0	0	0	0	0	0	0	0	0	0	0
Potri.010G229900.1|PACid:26982848	28.28	29.29	26.9	20.91	49.99	49.83	41.4	42.95	46.49	43.42	35.02	40.16	41.16	38.38	45.53	38.83
Potri.010G229900.2|PACid:26982849	28.28	29.29	26.9	20.91	49.99	49.83	41.4	42.95	46.49	43.42	35.02	40.16	41.16	38.38	45.53	38.83
Potri.010G229900.3|PACid:26982850	17.93	17.97	14.63	17.28	21.49	26.08	27.41	25.06	30.56	26.14	20.17	21.31	22.95	21.83	20.6	16.87
Potri.011G046700.1|PACid:27001320	0	0	0	0	0	0	0	0	0	0	0	0	0	0	0	0
Potri.011G046700.2|PACid:27001321	0	0	0	0	0	0	0	0	0	0	0	0	0	0	0	0
Potri.011G058400.1|PACid:27002526	7.75	1.8	5.3	4.15	1.56	1.53	3.25	3.48	3.49	2.57	4.2	0	2.54	3.23	3.49	1.69
Potri.011G058400.2|PACid:27002527	0.36	4.55	1.32	5.35	2.28	3.93	2.61	1.37	0.32	1.23	0	2.71	0	0.98	0	2
Potri.011G058600.1|PACid:27000631	0	0	0	0	0	0	0	0	0	0	0	0	0	0	0	0
Potri.011G115400.1|PACid:27001762	0	0	0	0	0	0	0	0	0	0	0.2	0	0	0	0	0
Potri.011G121300.1|PACid:27001139	0	0	0	0	0	0	0.06	0	0	0	0	0	0	0	0	0
Potri.011G123300.1|PACid:27001220	12.64	14.43	21.77	23.74	627.07	468.52	308.51	507.16	594.11	494.63	355.37	392.47	387.18	489.51	610.76	495.14
Potri.011G123500.1|PACid:27002422	21.89	21.81	19.01	21.19	11.33	11.94	13.3	9.85	14.6	10.97	6.07	14.81	15.52	13.82	13.11	9.48
Potri.011G149300.1|PACid:27001413	35.84	35.81	32.82	33.03	59.88	64.98	54.33	49.96	45.45	51.68	44.11	42.9	46.2	41.59	45.89	39.44
Potri.011G149300.2|PACid:27001415	0	0	1.05	0.97	0.14	1.2	0	3.43	4.82	0	2.75	3.03	0	0	0	0
Potri.011G149300.3|PACid:27001414	0	1.38	2.07	1.77	0.93	1.47	0.84	6.24	4.08	0	2.42	0	1.08	2.42	0	0
Potri.011G149300.4|PACid:27001416	0	0	0	0	0	0	0	0	0	0	0	0	0	0	0	0
Potri.011G149300.5|PACid:27001417	1.41	0	0	0	0	1.04	0	0	0	1.19	1.8	2.82	0	0	0	0
Potri.011G153300.1|PACid:27002683	14.9	9.87	12	11.9	4.87	6.31	4.84	3.05	3.29	2.89	1.83	3.62	3.8	2.97	2.42	2.53
Potri.012G001400.1|PACid:27051097	2.58	3.35	2.7	4.36	13.62	10.43	14.6	12.34	12.59	4.88	11.39	9.63	7.59	6.68	12.18	10.59
Potri.012G001400.2|PACid:27051098	1.78	0.65	1.97	0.38	1.33	6.2	0.01	5.39	1.41	7.72	0	3.96	3.7	4.11	7.12	1.15
Potri.012G001400.3|PACid:27051099	0	0	0	0	0	0	0	0	0	0	0	0	0	0	0	0
Potri.012G007500.1|PACid:27050463	12.69	15.06	14.08	13.79	35.58	40.12	30.09	27.94	21.4	22.24	15.33	14.02	19.9	19.65	28.77	20.57
Potri.012G007500.2|PACid:27050464	0	0	0	0	0	7.41	4.83	0	0	0	0.22	1.64	0	0.86	0	0
Potri.012G023900.1|PACid:27050586	0.2	0	0.58	0.45	0.4	0.19	0.39	0	0.44	0.19	0	0.83	0.21	0.2	0.42	0.22
Potri.012G024100.1|PACid:27049480	0	0	0	0	0	0	0	0	0	0	0	0	0	0	0	0
Potri.012G024200.1|PACid:27049381	0.14	0.12	0	0	0	0	0	0	0	0	0.18	0	0	0	0	0
Potri.012G024200.2|PACid:27049382	0	0	0	0	0	0	0	0	0	0	0	0	0	0	0	0
Potri.012G038100.1|PACid:27049013	1.9	1.19	0.81	1.59	0	0	0.43	0.56	0.85	0.39	2.06	0	0.35	0.52	0	0.56
Potri.012G038100.2|PACid:27049014	0	0	0.2	0	0.65	0.85	0.22	0	0	0.6	0	0.68	0.35	0	0.54	0
Potri.012G056300.1|PACid:27050968	0	0	0	0	0	0	0	0	0	0	0	0	0	0	0	0
Potri.012G056300.2|PACid:27050969	0.1	0	0	0	0.1	0.09	0.1	0	0	0	0	0	0	0	0	0.32
Potri.012G103500.1|PACid:27049611	0	0	0	0	0	0	0	0.27	0	0	0	0	0.13	0	0	0
Potri.012G103500.2|PACid:27049612	1.01	0.11	0.25	0.14	0	0.36	0.13	0	0	0.25	0.32	0.4	0.14	0.39	0	0.14
Potri.012G126500.1|PACid:27050550	0.92	0.13	0.78	0.09	0.23	0.3	0.79	0.43	0.61	0.15	1.35	0.25	0.08	0.48	0.08	0.09
Potri.013G054000.1|PACid:26993704	15.67	15.25	18.96	18.66	39.64	29.31	47.78	36.88	30.57	25.5	28.37	45.31	26.92	26.15	27	36.66
Potri.013G054200.1|PACid:26995498	0.8	1.33	1.25	0.58	3.78	2.4	2.39	2.45	4.01	2.44	2.46	1.09	1.76	2.8	2.72	2.28
Potri.013G079700.1|PACid:26994155	1.21	1.17	0.98	1.1	1.87	3.07	2.76	2.69	1.96	1.78	1.34	1.56	1.66	1.55	2.47	1.16
Potri.013G079700.2|PACid:26994156	1.21	1.17	0.98	1.1	1.87	3.07	2.76	2.69	1.96	1.78	1.34	1.56	1.66	1.55	2.47	1.16
Potri.013G079700.3|PACid:26994157	0	0	0	0	0.62	0	0	0	0	0	0	0	0	0	0	0
Potri.013G079700.4|PACid:26994158	0	0	0	0	0.62	0	0	0	0	0	0	0	0	0	0	0
Potri.013G079700.5|PACid:26994159	0	0	0	0	0	0	0	0	0	0	0	0	0	0	0	0
Potri.013G079700.6|PACid:26994154	1.21	1.17	0.98	1.1	1.87	3.07	2.76	2.69	1.96	1.78	1.34	1.56	1.66	1.55	2.47	1.16
Potri.013G079700.7|PACid:26994160	0	0	0	0	1.8	0	0	0.56	0	0	0	0	0	0	0	2.59
Potri.013G079700.8|PACid:26994161	0	0	0.59	0.29	0.16	0.61	0	0	0	0	0	0	0.42	0	0	1.63
Potri.013G092400.1|PACid:26994493	0	0	0	0	0	0	0	0	0	0	0	0	0	0	0	0
Potri.013G113100.1|PACid:26995229	0.18	0	0	0.1	0.74	0.53	0	0.71	1.23	0.18	0.11	0	0.6	0.85	1.07	0.51
Potri.014G025700.1|PACid:27034991	9.35	9.16	7.76	8.04	14.03	17.18	15.42	15.99	15.94	16.51	16.27	15.52	17.81	15.22	20.65	17.12
Potri.014G025700.2|PACid:27034992	9.35	9.16	7.76	8.04	14.03	17.18	15.42	15.99	15.94	16.51	16.27	15.52	17.81	15.22	20.65	17.12
Potri.014G041300.1|PACid:27034847	0	0	0	0	0	0	10.52	0	0	0	0	0	0	0	0	0
Potri.014G041300.2|PACid:27034848	0	0	0	0	0	0	0	0	0	0	0	0	0	0	0	0
Potri.014G041300.3|PACid:27034846	30.22	21.39	22.64	13.06	64.16	91.43	65.58	68.51	43.52	52.98	51.74	51.99	67.73	53.56	65.89	47.03
Potri.014G041300.4|PACid:27034852	0	8.32	3.74	7.82	8.36	0.58	8.6	3.4	7.61	8.83	3.22	4.83	1.61	0	8.58	10.83
Potri.014G041300.5|PACid:27034851	0	8.32	3.74	7.82	8.36	0.58	8.6	3.4	7.61	8.83	3.22	4.83	1.61	0	8.58	10.83
Potri.014G041300.6|PACid:27034849	0	0	0	0	0	0	0	0	0	0	0	0	0	0	0	0
Potri.014G041300.7|PACid:27034845	30.22	21.39	22.64	13.06	64.16	91.43	65.58	68.51	43.52	52.98	51.74	51.99	67.73	53.56	65.89	47.03
Potri.014G041300.8|PACid:27034850	0	8.32	3.74	7.82	8.36	0.58	8.6	3.4	7.61	8.83	3.22	4.83	1.61	0	8.58	10.83
Potri.014G064600.1|PACid:27032803	0	0	0	0	0	0	0	0	0	0	0	0	0	0	0	0
Potri.014G075900.1|PACid:27032085	0.15	0.43	0	0.45	0.12	0.48	0.26	0.2	0	0.29	0.22	0.28	0.06	0	0.31	0.11
Potri.014G076000.1|PACid:27034277	0	0	0	0	0.72	0.36	0.29	0	0	0	0	0	0	0	0	0
Potri.014G076000.2|PACid:27034278	0	0.07	0.16	0	0	0.1	0	0.44	0.27	0.23	0.1	0	0.09	0	0.17	0.27
Potri.014G076000.3|PACid:27034279	0	0.07	0.16	0	0	0.1	0	0.44	0.27	0.23	0.1	0	0.09	0	0.17	0.27
Potri.014G076100.1|PACid:27033790	1.99	2.63	1.22	1.79	4.17	8.04	5.38	5.06	1.64	2.91	2.26	1.98	2.79	2.09	3.38	2.23
Potri.014G104800.1|PACid:27034743	1.12	2.38	1.5	2.39	0.68	0.36	0.38	0.17	0.5	0.44	0.09	0.16	0.16	0.15	0.16	0.08
Potri.014G107600.1|PACid:27034651	2.67	2.09	1.22	0.94	2.92	2.91	2.06	0.91	1.84	2.57	3.08	0.87	1.57	2.52	1.09	3.44
Potri.014G107700.1|PACid:27034781	0	0	0.19	0	0.34	0.54	0.38	0	0.09	0	0	0	0	0	0.33	0
Potri.014G107700.2|PACid:27034782	0	0	0.19	0	0.34	0.54	0.38	0	0.09	0	0	0	0	0	0.33	0
Potri.014G107900.1|PACid:27034760	0	0	0	0	0.29	0.31	1.33	0.49	0	0.11	0.14	0	0	0	0.23	0.49
Potri.014G108000.1|PACid:27034282	0	0	0	0	0	0	0.38	0	0.37	0	0	0	0	0	0	0
Potri.014G108000.2|PACid:27034283	0	0	0	0	0	0	0	0.33	0	0.29	0	0	0.33	0	0	0
Potri.014G108100.1|PACid:27035311	9.43	10.75	6.89	7.65	14.28	22.99	19.1	12.46	9.81	10.36	6.65	8.95	10.73	6.48	13.17	8.24
Potri.014G163600.1|PACid:27034031	0	0	0	0	0	0	0	0	0	0	0	0	0	0	0	0
Potri.015G002900.1|PACid:27018965	0	0	0	0	0.14	0	0	0	0	0	0	0	0	0.07	0	0
Potri.015G004100.1|PACid:27019568	10.7	13.55	10.1	9.56	14.96	15.3	13.76	12.25	13.85	13.61	13.35	11.27	12.33	14.61	17.04	13.15
Potri.015G007000.1|PACid:27019355	0	0	0	0	0	0	0	0	0	0	0	0	0	0	0	0
Potri.015G020000.1|PACid:27018472	0.48	0.41	0.24	0.09	1.54	1.46	1.63	1.7	1.16	1.73	0.8	1.62	0.88	1.65	2.04	0.89
Potri.015G030200.1|PACid:27017403	0.21	0.76	0	0.14	0	0	0.26	0	0.57	0	0.63	0.4	0	0.39	0	0
Potri.015G030200.2|PACid:27017404	0.43	0	0.38	0	0.26	0.12	0.26	1.28	0	0.25	0	0	0	0	0.14	0.57
Potri.015G046800.1|PACid:27018516	0.18	0.24	0.27	0.52	0.09	0.62	0	0.41	0.2	0.09	0.11	0	0.2	0.19	0.29	0.2
Potri.015G102100.1|PACid:27018519	0.63	0.22	0	0	0.38	0.24	0.13	0.28	0.56	0.49	0.47	0.4	0.28	0.13	0.27	0.7
Potri.015G102100.2|PACid:27018520	0	0	0.27	1.26	0	0	0	0	0	0	0	0	0	0	0	0
Potri.015G127400.1|PACid:27017192	1.18	0.27	0.32	0.09	0.16	0.38	0.24	0.09	0.27	0.47	0.69	0.42	0	0.33	0	0.13
Potri.015G127400.2|PACid:27017191	0	0	0	0	0	0	0	0	0	0	0	0	0	0	0	0.13
Potri.016G027900.1|PACid:27013294	0	0	0	0	0	0	0	0	0	0	0	0	0	0	0	0
Potri.016G055500.1|PACid:27012259	0	0	0	0	0	0	0	0	0	0	0	0	0	0	0	0
Potri.016G076000.1|PACid:27013613	0	0	0	0.13	0	0	0	0	0	0	0	0.25	0	0	0.62	0
Potri.016G076000.2|PACid:27013614	0	0	0	0	0	0.11	0	0	0	0.35	0	0	0.52	0.37	0	0
Potri.016G076100.1|PACid:27011544	3.1	5.33	1.79	0.41	16.6	20.37	9.82	8.38	13.24	11.07	5.22	5.46	8.76	5.54	25.92	4.93
Potri.016G088300.1|PACid:27012701	0	0	0	0	0	0	0	0	0	0	0	0	0	0	0	0
Potri.017G016700.1|PACid:26984041	7.67	6.2	9.77	7.09	5.4	4.64	3.21	3.74	2.1	2.7	3.82	2.93	2.59	2.34	2.41	2.97
Potri.017G031000.1|PACid:26983358	0	0	0	0	0.06	0	0	0	0	0	0	0	0	0	0	0
Potri.017G031300.1|PACid:26983742	0	0	0	0	0.06	0	0	0	0	0	0	0	0	0	0	0
Potri.017G031600.1|PACid:26985710	0.48	1.33	0	0	0.85	0.34	0.36	1.2	0.27	0.23	0	0.25	0.26	0	0	0
Potri.017G058100.1|PACid:26985021	0	0	0.14	0.08	0	0.07	0	0.15	0	0	0	0.07	0.08	0	0	0
Potri.017G063300.1|PACid:26983263	22.07	24.26	26.89	28.47	38.35	35.36	26.2	19.4	16.45	16.99	11.57	17.46	16.89	14.38	18.39	18.46
Potri.017G082000.1|PACid:26985144	5.37	4.72	8.11	2.35	5.09	2.6	3.47	4.58	5	3.48	3.45	1.58	2.87	3.89	2.64	3
Potri.017G086200.1|PACid:26984232	9.7	8.4	14.1	13.26	18.48	16.3	12.68	21.8	17.31	14.68	13.18	13.21	17.29	15.05	24.56	20.51
Potri.017G086200.2|PACid:26984233	0	0	0	0	0	0	0	0	0	0	0	0	0	0	0	0
Potri.017G104900.1|PACid:26984456	0	0	0	0	0	0	0	0	0	0	0	0	0	0	0	0
Potri.017G139500.1|PACid:26983239	0.56	0.59	0.73	1.05	0.2	0.85	0.29	0.22	0.76	0.2	1.05	0.3	0.22	0.25	0.17	0.67
Potri.018G003800.1|PACid:27009001	0.08	0.43	0.08	0.09	0.08	0.08	0	0.19	0	0	0	0.18	0	0	0.18	0.46
Potri.018G049300.1|PACid:27010669	0	0.07	0	0	0	0	0	0	0	0	0.1	0.16	0	0	0.08	0
Potri.018G068700.1|PACid:27008923	7.58	6.37	4.66	5.37	4.2	5.44	3.98	4.21	4.64	4.75	3.54	3.68	3.52	5.45	3.1	6.13
Potri.018G095000.1|PACid:27011282	0	0	0	0	0	0	0.07	0	0.22	0	0	0	0.07	0.13	0	0
Potri.019G031400.1|PACid:27025910	17.19	17.85	26.22	29.05	107.26	135.02	129.83	149.53	139.95	141.74	115.27	179.22	133.81	119.04	170.05	136.74
Potri.019G031600.1|PACid:27025140	6	4.27	2.59	3.6	11.32	11.19	7.83	12.63	14.76	10.35	9.39	7.08	9.73	13.2	10.83	10.14
Potri.019G031600.2|PACid:27025141	0	0	0	0	0	0	0	0	0	0	0	0	0	0	0	0
Potri.019G063000.1|PACid:27026933	0	0	0	0	0	0	0	0	0	0	0	0	0	0	0	0
Potri.019G066000.1|PACid:27024877	0	0	0	0	0	0	0	0	0	0	0	0	0	0	0	0
Potri.019G083600.1|PACid:27025989	0.27	0	0.27	0	0	0.17	0	0.91	0.51	0	0.11	0.29	0	0	0.48	0.81
Potri.019G083600.2|PACid:27025990	0	0	0	0	0.09	0	0.09	0	0	0	0	0	0	0.19	0	0
Potri.019G099800.1|PACid:27025919	0	0	0	0	0.21	0.34	0.12	0	0	0	0	0.18	0	0	0	0
Potri.019G099800.2|PACid:27025920	0.17	0.29	0	0	0.22	0.7	0.82	0.09	0.75	0.41	0.42	0	1.2	0.35	0.36	0.37
Potri.019G099900.1|PACid:27026396	0	0	0	0	0	0	0	0.11	0	0	0	0	0	0	0	0
Potri.019G099900.2|PACid:27026398	0	0	0	0	0.1	0	0.08	0	0	0.18	0	0	0	0	0	0
Potri.019G099900.3|PACid:27026400	0	0.43	0.5	0.47	5.18	10.41	5.68	1.82	1.21	1.67	1.25	1.24	2	2.23	3.19	2.59
Potri.019G099900.4|PACid:27026397	0	0	0	0	0	0	0	0.11	0	0	0	0	0	0	0	0
Potri.019G099900.5|PACid:27026399	0	0	0	0	0.1	0	0.08	0	0	0.18	0	0	0	0	0	0
Potri.T074200.1|PACid:27019876	2.31	2.09	1.74	1.79	1.11	1.4	1.74	1.51	0.98	0.75	1.03	0.92	1.28	0.7	1.24	1.03

## Sheet: Sheet2
Screened transcriptome data of 30 differential genes
Gene Name	W1 FPKM	W2 FPKM	W3 FPKM	W4 FPKM	A1 FPKM	A2 FPKM	A3 FPKM	A4 FPKM	B1 FPKM	B2 FPKM	B3 FPKM	B4 FPKM	C1 FPKM	C2 FPKM	C3 FPKM	C4 FPKM
Potri.019G031600.1|PACid:27025140	6	4.27	2.59	3.6	11.32	11.19	7.83	12.63	14.76	10.35	9.39	7.08	9.73	13.2	10.83	10.14
Potri.019G031400.1|PACid:27025910	17.19	17.85	26.22	29.05	107.26	135.02	129.83	149.53	139.95	141.74	115.27	179.22	133.81	119.04	170.05	136.74
Potri.016G076100.1|PACid:27011544	3.1	5.33	1.79	0.41	16.6	20.37	9.82	8.38	13.24	11.07	5.22	5.46	8.76	5.54	25.92	4.93
Potri.014G104800.1|PACid:27034743	1.12	2.38	1.5	2.39	0.68	0.36	0.38	0.17	0.5	0.44	0.09	0.16	0.16	0.15	0.16	0.08
Potri.014G041300.7|PACid:27034845	30.22	21.39	22.64	13.06	64.16	91.43	65.58	68.51	43.52	52.98	51.74	51.99	67.73	53.56	65.89	47.03
Potri.014G041300.3|PACid:27034846	30.22	21.39	22.64	13.06	64.16	91.43	65.58	68.51	43.52	52.98	51.74	51.99	67.73	53.56	65.89	47.03
Potri.012G001400.1|PACid:27051097	2.58	3.35	2.7	4.36	13.62	10.43	14.6	12.34	12.59	4.88	11.39	9.63	7.59	6.68	12.18	10.59
Potri.011G153300.1|PACid:27002683	14.9	9.87	12	11.9	4.87	6.31	4.84	3.05	3.29	2.89	1.83	3.62	3.8	2.97	2.42	2.53
Potri.011G123300.1|PACid:27001220	12.64	14.43	21.77	23.74	627.07	468.52	308.51	507.16	594.11	494.63	355.37	392.47	387.18	489.51	610.76	495.14
Potri.010G166200.1|PACid:26981907	0.53	0.64	0.42	0.48	14.56	15.3	25.55	17.88	22.57	17.86	24	51.62	34.66	28.76	27.41	17.18
Potri.010G129700.2|PACid:26980164	17.3	15.35	16.72	18.75	46.76	48.37	44.04	43.91	56.7	51.69	55.32	59.37	44.63	41.94	51.72	43.3
Potri.008G089000.1|PACid:27037495	2.73	4.88	5.68	9.48	67.58	69.42	56.56	86.83	49.19	57.98	44.51	73.76	39.12	34.39	57.94	37.62
Potri.007G099400.3|PACid:27016561	8.83	9.02	8.38	10.01	147.78	154.82	134.29	129.48	53.8	64.98	59.83	65.65	71.1	56.94	90.87	77.84
Potri.007G099400.2|PACid:27016562	8.83	9.02	8.38	10.01	147.78	154.82	134.29	129.48	53.8	64.98	59.83	65.65	71.1	56.94	90.87	77.84
Potri.007G099400.1|PACid:27016560	8.83	9.02	8.38	10.01	147.78	154.82	134.29	129.48	53.8	64.98	59.83	65.65	71.1	56.94	90.87	77.84
Potri.006G209200.1|PACid:27007988	2.57	5.39	3.25	0.64	8.87	10.53	15.6	3.62	5.77	9.42	7.7	12.15	16.44	5.32	21.34	7.25
Potri.005G098200.1|PACid:27031770	2.81	0	4.63	8.48	7.75	12.02	9.51	14.4	5.82	8.57	9.63	16.08	8.94	9.65	10.97	7.73
Potri.005G069500.1|PACid:27028167	26.09	24.38	20.06	17.91	412.42	438.78	416.79	305.16	219.34	208.26	155.91	181.41	232.51	223.14	264.43	209.76
Potri.004G230800.2|PACid:26991164	5.33	5.99	5.52	5.74	1.89	1.31	2.58	2.54	1.52	2.41	1.74	2.96	1.61	2.96	2.3	2.82
Potri.004G230800.1|PACid:26991165	5.33	5.99	5.52	5.74	1.89	1.31	2.58	2.54	1.52	2.41	1.74	2.96	1.61	2.96	2.3	2.82
Potri.003G149700.1|PACid:26997222	4.51	5.07	2.16	1.57	20.11	16.89	14.4	9.75	10.56	10.38	8.22	10.23	15.48	6.59	12.13	9.31
Potri.003G046700.1|PACid:26996565	7.23	7.67	7.99	7.4	3.71	2.45	3.6	2.52	4.26	3.53	3.96	3.74	2.62	3.65	2.7	3.85
Potri.002G178700.1|PACid:27024320	1.72	1.81	0.98	1.71	0.91	0	0	0	0.84	0	0.65	0	0	0.54	0	0.92
Potri.002G081000.3|PACid:27022526	5.08	4.43	3.69	5.2	29.6	44.81	27.73	25.68	27.21	24.84	22.41	28.25	21.44	18.76	23.3	26.55
Potri.002G081000.2|PACid:27022525	2.15	3.5	3.29	2.48	20	22.09	18.15	22.42	20.35	18.94	15.47	17.61	14.84	17.17	17.5	20.52
Potri.002G081000.1|PACid:27022524	137.49	173.88	141.57	126.33	1541.42	1702.34	1207.98	1713.22	1273.89	1281.25	984.18	1148.37	1190.41	1124.67	1436.34	1367.51
Potri.002G061300.1|PACid:27023006	5.24	5.77	7.98	4.39	16.23	21.19	21.56	12.33	13.38	11.94	13.78	15.1	16.01	13.19	17.63	15.91
Potri.001G448400.1|PACid:27041362	21.25	22.17	27.7	21.81	13.53	10.94	7.24	9.49	9.52	5.44	5.05	6.81	5.32	6.5	4.02	4.28
Potri.001G404100.1|PACid:27041070	4.54	5.52	7.09	12.41	947.17	852.96	745.53	970.67	902.41	866.83	680.82	868.11	695.24	728.93	921.41	615.5
Potri.001G325100.1|PACid:27043451	18.21	23.52	14.87	12.04	169.12	119.88	102.39	95.68	79.19	65.13	49.77	42.62	77.82	65.23	80.66	68.93
