# Supplementary material for: Ectopic Expression of PsnNAC090 Enhances Salt and Osmotic Tolerance in Transgenic Tobacco
Source: Int J Mol Sci. 2023 May 19;24(10):8985. doi: 10.3390/ijms24108985 (PMC10218818; doi:10.3390/ijms24108985)
Supplement: Supplementary file 1 [file ijms-24-08985-s001.zip › Table S2.xlsx]

## Sheet: Sheet1
PsnNAC090F1	CTCGTTGGTTGGTAGGAAAT
PsnNAC090R1	ATTCCCGCCATCTAGCTTGT
PsnNAC090F2	GTGGTCTTTCTTTGTCTTAG
PsnNAC090R2	GGATGAAGATTAGCAGGTTT
pBI121-GFPF	GGCCATCGTTGAAGATGCCTCTG
pBI121-GFPR	CGACCAGGATGGGCACCAC
PsnNAC090-GFPF1	GTCGACATGGTTTTTCCACCAGGTTA
PsnNAC090-GFPR1	ACTAGTATTCTGTCCGGCACCGTAGT
PsnNAC090-BDF1	CATATGATGGTTTTTCCACCAGGTTATC
PsnNAC090-BDR1	GTCGACTTAATTCTGTCCGGCACCGTAG
PsnNAC090-BDaF1	CATATGATGGTTTTTCCACCAGGTTATC
PsnNAC090-BDaR1	GT CGACGTACTCGTTCATTTTCCACTCA
PsnNAC090-BDbF1	CATATGAAAGCTGTAAATCAAGGGAAAG
PsnNAC090-BDbR1	GTCGACTTAATTCTGTCCGGCACCGTAG
PsnNAC090-BDcF1	CATATGCTAGTAGCATCTGATCAAAA
PsnNAC090-BDcR1	GTCGACTTAATTCTGTCCGGCACCGTAG
PsnNAC090-BDdF1	CATATGTTAAAATGCCTGCGAGCATT
PsnNAC090-BDdR1	GTCGACTTAATTCTGTCCGGCACCGTAG
PgadT7-Rec2-PsnNAC090F1	TGGCCATTATGGCCCGGGATGGTTTTTCCACCAGGTTA
PgadT7-Rec2-PsnNAC090R1	GACATGTTTTTTCCCGGGTTAATTCTGTCCGGCACCGTAG
ActinF	ACCCTCCAATCCAGACACTG
ActinR	TTGCTGACCGTATGAGCAAG
TUB F	ATGAGAGAGTGCATATCGAT
TUB R	TTCACTGAAGAAGGTGTTGAA
Q-pcrNAC090F	CCAAGAACTCAACCAGCCTC
Q-pcrNAC090R	CCAAGTCCACATCCCACATA
