# Supplementary material for: Ectopic Expression of PsnNAC090 Enhances Salt and Osmotic Tolerance in Transgenic Tobacco
Source: Int J Mol Sci. 2023 May 19;24(10):8985. doi: 10.3390/ijms24108985 (PMC10218818; doi:10.3390/ijms24108985)
Supplement: Supplementary file 1 [file ijms-24-08985-s001.zip › Table S3.xlsx]

## Sheet: Sheet1
PlantCARE_18902	Box 4	ATTAAT	115	6	+	Petroselinum crispum	part of a conserved DNA module involved in light responsiveness
PlantCARE_18902	Box 4	ATTAAT	840	6	-	Petroselinum crispum	part of a conserved DNA module involved in light responsiveness
PlantCARE_18902	Myb	TAACTG	36	6	+	Arabidopsis thaliana
PlantCARE_18902	CAAT-box	CAAT	48	4	+	Nicotiana glutinosa
PlantCARE_18902	CAAT-box	CCAAT	83	5	+	Arabidopsis thaliana	common cis-acting element in promoter and enhancer regions
PlantCARE_18902	CAAT-box	CAAT	84	4	+	Nicotiana glutinosa
PlantCARE_18902	CAAT-box	CAAT	216	4	-	Nicotiana glutinosa
PlantCARE_18902	CAAT-box	CAAAT	243	5	-	Pisum sativum	common cis-acting element in promoter and enhancer regions
PlantCARE_18902	CAAT-box	CAAAT	306	5	+	Pisum sativum	common cis-acting element in promoter and enhancer regions
PlantCARE_18902	CAAT-box	CAAT	344	4	-	Nicotiana glutinosa
PlantCARE_18902	CAAT-box	CAAAT	362	5	-	Pisum sativum	common cis-acting element in promoter and enhancer regions
PlantCARE_18902	CAAT-box	CAAAT	441	5	-	Pisum sativum	common cis-acting element in promoter and enhancer regions
PlantCARE_18902	CAAT-box	CAAT	494	4	-	Nicotiana glutinosa
PlantCARE_18902	CAAT-box	CAAT	532	4	-	Nicotiana glutinosa
PlantCARE_18902	CAAT-box	CAAT	550	4	+	Nicotiana glutinosa
PlantCARE_18902	CAAT-box	CAAT	581	4	-	Nicotiana glutinosa
PlantCARE_18902	CAAT-box	CAAT	652	4	+	Nicotiana glutinosa
PlantCARE_18902	CAAT-box	CAAT	718	4	+	Nicotiana glutinosa
PlantCARE_18902	CAAT-box	CAAAT	763	5	-	Pisum sativum	common cis-acting element in promoter and enhancer regions
PlantCARE_18902	CAAT-box	CAAT	869	4	+	Nicotiana glutinosa
PlantCARE_18902	CAAT-box	CAAT	888	4	-	Nicotiana glutinosa
PlantCARE_18902	CAAT-box	CAAAT	911	5	-	Pisum sativum	common cis-acting element in promoter and enhancer regions
PlantCARE_18902	CAAT-box	CAAT	1012	4	+	Nicotiana glutinosa
PlantCARE_18902	CAAT-box	CAAAT	1052	5	-	Pisum sativum	common cis-acting element in promoter and enhancer regions
PlantCARE_18902	CAAT-box	CAAT	1076	4	-	Nicotiana glutinosa
PlantCARE_18902	CAAT-box	CAAT	1117	4	+	Nicotiana glutinosa
PlantCARE_18902	CAAT-box	CCAAT	1158	5	+	Arabidopsis thaliana	common cis-acting element in promoter and enhancer regions
PlantCARE_18902	CAAT-box	CAAT	1159	4	+	Nicotiana glutinosa
PlantCARE_18902	CAAT-box	CAAT	1240	4	-	Nicotiana glutinosa
PlantCARE_18902	CAAT-box	CAAT	1288	4	-	Nicotiana glutinosa
PlantCARE_18902	TCA-element	TCAGAAGAGG	1180	9	-	Brassica oleracea	cis-acting element involved in salicylic acid responsiveness
PlantCARE_18902	dOCT	CTCGGATC	1167	8	+	Zea mays
PlantCARE_18902	Myb-binding site	CAACAG	176	6	+	Nicotiana tabacum
PlantCARE_18902	WUN-motif	AAATTACT	907	8	-	Nicotiana glutinosa
PlantCARE_18902	MRE	AACCTAA	783	7	-	Petroselinum crispum	MYB binding site involved in light responsiveness
PlantCARE_18902	W box	TTGACC	1077	6	+	Arabidopsis thaliana
PlantCARE_18902	CAT-box	GCCACT	803	6	-	Arabidopsis thaliana	cis-acting regulatory element related to meristem expression
PlantCARE_18902	AC-I	(T/C)C(T/C)(C/T)ACC(T/C)ACC	6	8.5	-	Phaseolus vulgaris
PlantCARE_18902	P-box	CCTTTTG	486	7	+	Oryza sativa	gibberellin-responsive element
PlantCARE_18902	MYC	CATGTG	26	6	-	Arabidopsis thaliana
PlantCARE_18902	MYC	CATTTG	440	6	+	Arabidopsis thaliana
PlantCARE_18902	AT~TATA-box	TATATA	310	6	+	Arabidopsis thaliana
PlantCARE_18902	AT~TATA-box	TATATA	312	6	+	Arabidopsis thaliana
PlantCARE_18902	AT~TATA-box	TATATAAA	348	8	-	Arabidopsis thaliana
PlantCARE_18902	AT~TATA-box	TATATA	350	6	+	Arabidopsis thaliana
PlantCARE_18902	AT~TATA-box	TATATA	376	6	+	Arabidopsis thaliana
PlantCARE_18902	AT~TATA-box	TATATAAA	503	8	-	Arabidopsis thaliana
PlantCARE_18902	AT~TATA-box	TATATA	505	6	+	Arabidopsis thaliana
PlantCARE_18902	AT~TATA-box	TATATA	1226	6	-	Arabidopsis thaliana
PlantCARE_18902	TGACG-motif	TGACG	1242	5	+	Hordeum vulgare	cis-acting regulatory element involved in the MeJA-responsiveness
PlantCARE_18902	TCT-motif	TCTTAC	707	6	+	Arabidopsis thaliana	part of a light responsive element
PlantCARE_18902	TCT-motif	TCTTAC	789	6	+	Arabidopsis thaliana	part of a light responsive element
PlantCARE_18902	G-box	CACGTC	589	6	-	Zea mays	cis-acting regulatory element involved in light responsiveness
PlantCARE_18902	G-box	CACGTC	752	6	-	Zea mays	cis-acting regulatory element involved in light responsiveness
PlantCARE_18902	G-box	CACGTC	1232	6	-	Zea mays	cis-acting regulatory element involved in light responsiveness
PlantCARE_18902	ARE	AAACCA	194	6	+	Zea mays	cis-acting regulatory element essential for the anaerobic induction
PlantCARE_18902	TATA	TATAAAAT	338	8	+	Arabidopsis thaliana
PlantCARE_18902	TATA-box	ATTATA	18	6	+	Brassica napus	core promoter element around -30 of transcription start
PlantCARE_18902	TATA-box	TATAA	19	5	-	Arabidopsis thaliana	core promoter element around -30 of transcription start
PlantCARE_18902	TATA-box	TATA	20	4	+	Arabidopsis thaliana	core promoter element around -30 of transcription start
PlantCARE_18902	TATA-box	TATAAATA	51	8	-	Daucus carota	core promoter element around -30 of transcription start
PlantCARE_18902	TATA-box	TATAAAT	52	7	-	Brassica juncea	core promoter element around -30 of transcription start
PlantCARE_18902	TATA-box	TATAAA	53	6	-	Helianthus annuus	core promoter element around -30 of transcription start
PlantCARE_18902	TATA-box	TATAA	54	5	-	Arabidopsis thaliana	core promoter element around -30 of transcription start
PlantCARE_18902	TATA-box	TATA	55	4	+	Arabidopsis thaliana	core promoter element around -30 of transcription start
PlantCARE_18902	TATA-box	TATACA	218	6	-	Helianthus annuus	core promoter element around -30 of transcription start
PlantCARE_18902	TATA-box	TATA	220	4	+	Arabidopsis thaliana	core promoter element around -30 of transcription start
PlantCARE_18902	TATA-box	TATA	290	4	+	Arabidopsis thaliana	core promoter element around -30 of transcription start
PlantCARE_18902	TATA-box	ATATAA	294	6	+	Brassica oleracea	core promoter element around -30 of transcription start
PlantCARE_18902	TATA-box	TATA	295	4	+	Arabidopsis thaliana	core promoter element around -30 of transcription start
PlantCARE_18902	TATA-box	ATATAT	309	6	+	Brassica napus	core promoter element around -30 of transcription start
PlantCARE_18902	TATA-box	TATATA	310	6	+	Arabidopsis thaliana	core promoter element around -30 of transcription start
PlantCARE_18902	TATA-box	ATATAT	311	6	+	Brassica napus	core promoter element around -30 of transcription start
PlantCARE_18902	TATA-box	TATATA	312	6	+	Arabidopsis thaliana	core promoter element around -30 of transcription start
PlantCARE_18902	TATA-box	ATATAT	313	6	+	Brassica napus	core promoter element around -30 of transcription start
PlantCARE_18902	TATA-box	TATA	314	4	+	Arabidopsis thaliana	core promoter element around -30 of transcription start
PlantCARE_18902	TATA-box	TATAA	337	5	-	Arabidopsis thaliana	core promoter element around -30 of transcription start
PlantCARE_18902	TATA-box	TATA	338	4	+	Arabidopsis thaliana	core promoter element around -30 of transcription start
PlantCARE_18902	TATA-box	TATAAA	348	6	-	Helianthus annuus	core promoter element around -30 of transcription start
PlantCARE_18902	TATA-box	TATATAA	349	7	-	Arabidopsis thaliana	core promoter element around -30 of transcription start
PlantCARE_18902	TATA-box	TATATA	350	6	+	Arabidopsis thaliana	core promoter element around -30 of transcription start
PlantCARE_18902	TATA-box	ATATAT	351	6	+	Brassica napus	core promoter element around -30 of transcription start
PlantCARE_18902	TATA-box	TATA	352	4	+	Arabidopsis thaliana	core promoter element around -30 of transcription start
PlantCARE_18902	TATA-box	TATATA	376	6	+	Arabidopsis thaliana	core promoter element around -30 of transcription start
PlantCARE_18902	TATA-box	TATA	378	4	+	Arabidopsis thaliana	core promoter element around -30 of transcription start
PlantCARE_18902	TATA-box	TATAAAA	502	7	-	Pisum sativum	core promoter element around -30 of transcription start
PlantCARE_18902	TATA-box	TATAAA	503	6	-	Helianthus annuus	core promoter element around -30 of transcription start
PlantCARE_18902	TATA-box	TATATAA	504	7	-	Arabidopsis thaliana	core promoter element around -30 of transcription start
PlantCARE_18902	TATA-box	TATATA	505	6	+	Arabidopsis thaliana	core promoter element around -30 of transcription start
PlantCARE_18902	TATA-box	ATATAA	506	6	+	Brassica oleracea	core promoter element around -30 of transcription start
PlantCARE_18902	TATA-box	TATA	507	4	+	Arabidopsis thaliana	core promoter element around -30 of transcription start
PlantCARE_18902	TATA-box	TACAAAA	792	7	+	Oryza sativa	core promoter element around -30 of transcription start
PlantCARE_18902	TATA-box	ATTATA	1224	6	+	Brassica napus	core promoter element around -30 of transcription start
PlantCARE_18902	TATA-box	TATATAA	1225	7	-	Arabidopsis thaliana	core promoter element around -30 of transcription start
PlantCARE_18902	TATA-box	TATATA	1226	6	-	Arabidopsis thaliana	core promoter element around -30 of transcription start
PlantCARE_18902	TATA-box	TATA	1228	4	-	Arabidopsis thaliana	core promoter element around -30 of transcription start
PlantCARE_18902	TATA-box	ATTATA	1269	6	+	Brassica napus	core promoter element around -30 of transcription start
PlantCARE_18902	TATA-box	TATAA	1270	5	-	Arabidopsis thaliana	core promoter element around -30 of transcription start
PlantCARE_18902	TATA-box	TATA	1271	4	-	Arabidopsis thaliana	core promoter element around -30 of transcription start
PlantCARE_18902	TATA-box	TATA	1293	4	-	Arabidopsis thaliana	core promoter element around -30 of transcription start
PlantCARE_18902	AAAC-motif	CAATCAAAACCT	84	11	+	Spinacia oleracea	light responsive element
PlantCARE_18902	as-1	TGACG	1242	5	+	Arabidopsis thaliana
PlantCARE_18902	ABRE	ACGTG	590	5	+	Arabidopsis thaliana	cis-acting element involved in the abscisic acid responsiveness
PlantCARE_18902	ABRE	ACGTG	728	5	+	Arabidopsis thaliana	cis-acting element involved in the abscisic acid responsiveness
PlantCARE_18902	ABRE	ACGTG	753	5	+	Arabidopsis thaliana	cis-acting element involved in the abscisic acid responsiveness
PlantCARE_18902	ABRE	ACGTG	1233	5	+	Arabidopsis thaliana	cis-acting element involved in the abscisic acid responsiveness
PlantCARE_18902	Unnamed__16	GCTGCCCGTC	1027	9	-	Zea mays
PlantCARE_18902	GT1-motif	GGTTAA	1345	6	+	Arabidopsis thaliana	light responsive element
PlantCARE_18902	TC-rich repeats	GTTTTCTTAC	703	9	+	Nicotiana tabacum	cis-acting element involved in defense and stress responsiveness
PlantCARE_18902	MYB	CAACCA	5	6	-	Arabidopsis thaliana
PlantCARE_18902	MYB	CAACAG	176	6	+	Arabidopsis thaliana
PlantCARE_18902	MYB	CAACCA	365	6	-	Arabidopsis thaliana
PlantCARE_18902	Unnamed__4	CTCC	132	4	-	Petroselinum hortense
PlantCARE_18902	Unnamed__4	CTCC	153	4	-	Petroselinum hortense
PlantCARE_18902		motif_sequence	757	4	-	organism	short_function
PlantCARE_18902		motif_sequence	799	4	-	organism	short_function
PlantCARE_18902		motif_sequence	934	4	-	organism	short_function
PlantCARE_18902		motif_sequence	1278	4	-	organism	short_function
PlantCARE_18902	CGTCA-motif	CGTCA	1242	5	-	Hordeum vulgare	cis-acting regulatory element involved in the MeJA-responsiveness
PlantCARE_18902	G-Box	CACGTT	727	6	-	Pisum sativum	cis-acting regulatory element involved in light responsiveness
PlantCARE_18902	circadian	CAAAGATATC	70	9	+	Lycopersicon esculentum	cis-acting regulatory element involved in circadian control
