# Supplementary material for: Ectopic Expression of PsnNAC090 Enhances Salt and Osmotic Tolerance in Transgenic Tobacco
Source: Int J Mol Sci. 2023 May 19;24(10):8985. doi: 10.3390/ijms24108985 (PMC10218818; doi:10.3390/ijms24108985)
Supplement: Supplementary file 1 [file ijms-24-08985-s001.zip › Table S4.xlsx]

## Sheet: Sheet1
	0H		3H	P value	6H	P value	12H	P value	24H	P value	48H	P value
	1.03897		4.49648	0.0012613	8.32432	3.87407e-06	9.08753	1.59175e-06	12.6326	1.46627e-05	13.8645	1.86662e-06
Root	0.927195		3.27281		8.87857		9.1469		11.9705		13.8645
	1.03807		3.86945		9.03999		9.66934		13.5673		14.792
	0.992952		3.16699	2.34498e-05	3.72488	2.34498e-05	3.04185	0.000181507	4.97839	3.42478e-05	2.88393	0.000390689
Stem	0.982857		2.89252		3.24294		3.30403		5.17724		2.59142					200 mM NaCl
	1.02466		3.1685		3.05585		3.64263		4.53204		2.37761
	1.08957		6.56608	7.33031e-05	7.65513	0.000136419	10.1039	7.76302e-05	11.6983	4.56444e-06	8.93508	2.94816e-05
Leaf	0.987858		5.6635		6.2528		9.98387		12.6312		7.75432
	0.929074		6.62184		6.80042		11.7763		11.6378		8.25048
	0.992373		2.6854	0.000369105	4.05332	0.00121111	7.31296	4.28347e-05	12.935	0.000140091	3.15758	0.00425909
Root	1.11992		2.77913		3.21135		6.32558		10.4546		3.77633
	0.899785		3.19439		3.13655		6.63185		11.199		4.8552
	0.963855		1.52818	0.00255772	3.60502	0.000197219	4.85176	0.000114952	5.31305	2.71619e-05	3.331	0.00181183
Stem	1.02172		1.34471		3.1197		4.59703		4.96326		2.84187					20% PEG-6000
	1.01545		1.56985		3.74491		4.06188		4.67837		2.45317
	1.03569		4.05332	0.00111081	5.21106	0.000135319	7.97935	3.89264e-06	6.6221	0.000274672	2.45565	0.00279084
Leaf	0.976579		3.21135		5.00822		7.95588		6.01133		2.93619
	0.988699		3.13655		6.00997		8.57618		5.20285		3.48745
