# Supplementary material for: Ectopic Expression of PsnNAC090 Enhances Salt and Osmotic Tolerance in Transgenic Tobacco
Source: Int J Mol Sci. 2023 May 19;24(10):8985. doi: 10.3390/ijms24108985 (PMC10218818; doi:10.3390/ijms24108985)
Supplement: Supplementary file 1 [file ijms-24-08985-s001.zip › Table S5.xlsx]

## Sheet: Sheet1
	WT	T1	T3	T6								WT	T1	T3	T6
Root length	6.21	6.18	6.22	6.11						Germination rate(%)		100	100	100	100
	6.32	6.22	6.35	6.23								94	97	96	95
	6.42	5.96	6.14	6.35			Control					95	97	96	97
	6.33	6.31	5.92	6.07
	5.98	6.35	5.97	6.28
	6.12	6.17	6.25	6.31
	2.5	4.16	4.13	4.26								73	84	90	86
	2.62	4.05	4.02	4.32								70	80	88	83
	2.34	4.21	4.18	4.15			20% PEG-6000					69	82	91	85
	2.15	4.25	4.1	4.08
	2.36	4.31	4.21	4.27
	2.52	4.32	4.26	4.2
	2.23	3.35	3.16	2.87								62	75	81	85
	2.04	3.4	3.2	2.65								65	72	80	86
	1.95	3.21	3.17	2.73			200 mM Nacl					63	70	83	83
	2.16	3.16	3.22	2.64
	2.14	3.14	3.12	2.82
	2.21	3.26	3.08	2.61
