# Supplementary material for: Ectopic Expression of PsnNAC090 Enhances Salt and Osmotic Tolerance in Transgenic Tobacco
Source: Int J Mol Sci. 2023 May 19;24(10):8985. doi: 10.3390/ijms24108985 (PMC10218818; doi:10.3390/ijms24108985)
Supplement: Supplementary file 1 [file ijms-24-08985-s001.zip › Table S6.xlsx]

## Sheet: Sheet1
	Control	P value	200Mm NaCl	P value	20% PEG-6000	P value
	1.09682		1.09429		0.948246
WT	0.854607		0.933033		1.00928
	1.06683		0.97942		1.04488
	150.818		427.565		380.038
T1	159.786	1.80804e-06	415.873	6.3637e-07	374.806	2.48785e-08
	163.144		401.707		369.646
	133.128		349.706		328.557
T3	134.986	2.29072e-06	326.288	5.08608e-06	324.034	1.33797e-07
	124.5		362.039		315.173
	139.102		372.217		308.687
T6	137.187	7.66097e-07	393.44	4.1964e-07	337.794	2.79612e-06
	130.69		380.038		321.795
