# Supplementary material for: Ectopic Expression of PsnNAC090 Enhances Salt and Osmotic Tolerance in Transgenic Tobacco
Source: Int J Mol Sci. 2023 May 19;24(10):8985. doi: 10.3390/ijms24108985 (PMC10218818; doi:10.3390/ijms24108985)
Supplement: Supplementary file 1 [file ijms-24-08985-s001.zip › Table S7.xlsx]

## Sheet: Sheet1
SOD	WT	T1	T3	T6				POD	WT	T1	T3	T6
	368.298	384.615	396.27	384.615					1800	1880	1820	1960
	351.981	396.27	368.298	386.946		Control			1820	1980	1940	1980
	370.629	391.608	379.953	396.27					1760	1870	1760	2140
	409.516	528.861	510.14	540.562					1980	2360	2160	2680
	397.816	554.602	468.019	540.562		200 mM Nacl			1940	2600	2200	2540
	393.136	538.221	489.08	514.821					1820	2380	2120	2360
	390.895	509.105	558.085	565.149					1940	2880	2620	2840
	395.604	485.086	494.505	510.989		20% PEG-6000			2080	2700	2500	2780
	381.476	416.798	482.732	546.311					2160	2880	2560	2620
H2O2								MDA
	248.145	232.328	244.539	205.31					4.96392	5.14124	5.15188	4.91296
	239.701	236.991	245.783	200.597		Control			4.44539	5.0313	5.67918	4.53256
	249.833	233.731	234.395	199.677					4.57661	5.06602	5.3712	4.48907
	355.742	301.039	319.279	273.554					13.0181	5.46938	6.3265	6.55142
	360.234	309.567	312.959	251.305		200 mM Nacl			13.5411	6.29365	6.72725	6.38343
	350.533	304.931	326.479	283.078					13.2352	6.33546	6.39463	6.49729
	344.917	299.729	305.524	318.678					10.172	7.13192	8.83627	6.02188
	347.5	312.731	297.158	306.234		20% PEG-6000			10.6894	7.24186	8.97253	5.96999
	348.085	300.222	305.386	291.816					10.8094	6.80602	8.31774	6.24176
Proline								Chlorophyll
	102.664	110.041	105.943	123.566					9.44648	12.8746	11.7463	11.3442
	107.582	127.254	117.008	132.172		Control			9.93924	11.7238	11.5902	12.7757
	103.074	142.418	105.943	127.664					10.4894	12.7682	10.4925	11.4275
	417.418	499.385	519.877	482.992					6.1999	9.25018	8.07704	9.50798
	433.811	523.975	491.189	495.287		200 mM Nacl			5.78317	9.91985	9.15526	9.12622
	454.303	511.68	499.385	511.68					5.06443	9.13823	8.56884	9.56539
	442.008	565.779	571.107	515.779					19.1367	19.0868	18.8398	17.4831
	417.418	589.549	567.828	499.385		20% PEG-6000			18.941	20.73	20.9649	19.528
	429.713	571.107	569.877	487.09					18.1513	20.7139	19.8057	18.4978
